# Supplementary material for: Computed tomography based analyses of body mass composition in HER2 positive metastatic breast cancer patients undergoing first line treatment with pertuzumab and trastuzumab
Source: Sci Rep. 2022 Mar 1;12:3385. doi: 10.1038/s41598-022-07143-1 (PMC8888586; doi:10.1038/s41598-022-07143-1)
Supplement: Supplementary file 1 — Supplementary Information 1. [file 41598_2022_7143_MOESM1_ESM.xlsx]

## Sheet: Foglio1
Date of birth	Date of start I line therapy	Menopausal status	Histology	Stage	Surgery	Metastatic site	LDL	Triglycerides	ER (%) diagnosis	PgR (%) diagnosis	Ki67 (%) diagnosis	Age at diagnosis	Weight (Kg)	Height (cm)	BMI	ECOG PS	ER (%) I line	PgR (%) I line	Ki67 (%) I line	TMA (Skeletal muscle)	SF (subcutaneous fat)	VF (visceral fat)	TAFT (total abdominal fat)	SMI (skeletal muscle index)	SFI (subcutaneous fat index)	VFI (visceral fat index)	TAFTI (Total abdominal fat index)	Date of progression of disease	Progression of disease	Date of last follow-up or death	Death
1957-04-01	2018-09-20	1	1	1	1	0	.	0	5	5	35	61	56	150	24880	0	.	.	.	100840	249180	104950	354130	44.81	110.74	46.64	157.39	2020-05-01	1	2020-06-16	0
1939-10-03	2015-10-28	1	1	1	0	0	0	0	100	15	30	75	70	164	26020	0	.	.	.	118800	256230	216570	472810	44.17	95.26	80.52	175.79	2016-06-01	1	2020-04-23	0
1967-12-07	2017-01-11	0	1	0	1	0	0	0	60	10	30	44	87	160	33980	0	.	.	.	139870	322050	131220	453280	54.63	125.80	51.25	177.06	2017-04-01	1	2018-06-21	1
1964-11-21	2015-01-29	0	1	0	1	1	0	0	100	20	5	47	65	154	27400	0	.	.	.	134700	218080	66840	284920	56.80	91.95	28.18	120.14	2016-06-01	1	2019-08-14	1
1945-08-04	2018-05-03	1	1	1	0	0	1	1	100	70	60	72	75	155	31210	0	.	.	.	99270	312000	123100	435100	41.32	129.86	51.23	181.10	2019-01-30	1	2020-06-05	0
1972-05-20	2017-05-31	0	1	1	0	1	1	1	90	20	40	44	65	170	22490	0	80	0	30	103560	234430	52450	286880	35.83	81.11	18.14	99.26	2018-03-21	1	2020-02-24	0
1953-12-03	2016-10-05	1	1	0	1	1	1	1	100	1	8	58	63	158	25230	0	99	2	15	83410	199900	79330	279240	33.41	80.07	31.78	111.85	.	0	2020-05-28	0
1976-06-17	2016-03-17	0	1	0	1	1	.	.	5	0	30	36	47	156	19310	0	.	.	.	77900	72780	5830	78610	32.01	29.90	2.39	32.30	2017-07-20	1	2020-06-05	0
1939-10-01	2016-01-21	1	1	0	1	0	1	1	0	0	70	74	56	150	24880	0	0	.	.	95100	225060	93770	318830	42.26	100.02	41.67	141.70	2016-07-26	1	2020-06-09	0
1960-11-25	2019-04-18	1	1	0	1	0	1	1	30	100	30	42	85	160	33200	0	95	40	30	103480	570350	170560	740910	40.42	222.79	66.62	289.42	.	0	2020-05-28	0
1964-04-27	2019-02-12	1	3	1	1	0	0	0	0	20	35	54	74	170	25600	0	.	.	.	115690	216550	57590	274150	40.03	74.93	19.92	94.86	.	0	2020-05-28	0
1955-01-17	2016-03-30	1	1	0	1	0	1	0	95	90	10	57	69	165	25340	0	90	90	.	125290	227090	54480	281570	46.02	83.41	20.01	103.42	2016-11-28	1	2017-11-26	1
1952-12-01	2018-10-18	1	2	0	1	0	1	0	80	45	10	57	70	152	30290	0	95	50	21	98650	387710	153890	541600	42.70	167.81	66.60	234.41	.	0	2020-05-25	0
1954-06-09	2017-08-17	1	1	0	1	0	0	1	90	0	35	57	75	155	31210	0	.	.	.	160180	285020	276890	561920	66.67	118.63	115.25	233.89	.	0	2020-05-14	0
1961-03-23	2019-09-11	1	1	0	1	0	1	1	80	40	60	54	59	168	20900	0	.	.	.	115820	201270	42980	244250	41.03	71.31	15.22	86.54	.	0	2020-06-03	0
1969-08-02	2019-08-21	0	1	1	.	0	1	0	0	0	40	49	62	158	24830	0	.	.	.	115550	321310	33150	354470	46.28	128.71	13.28	141.99	2020-01-27	1	2020-05-27	0
1964-08-05	2017-10-17	1	1	1	.	0	1	1	98	98	55	53	74	162	28190	2	70	70	.	115100	175130	127440	302570	43.86	66.73	48.55	115.29	.	0	2020-06-09	0
1954-10-26	2016-06-22	0	1	0	1	0	0	0	0	0	50	58	59	160	23040	0	0	0	45	91880	136500	94980	231490	35.89	53.32	37.10	90.42	2017-02-15	1	2019-05-25	1
1985-01-01	2017-06-28	0	1	0	1	0	0	0	90	10	30	27	59	169	20650	0	.	.	.	95450	104470	10300	114770	33.42	36.57	3.60	40.18	2018-05-09	1	2018-07-25	0
1962-01-01	2017-05-03	1	.	1	1	1	.	.	0	0	30	55	50	160	19530	0	.	.	.	84080	153290	61250	214540	32.84	59.88	23.92	83.80	2018-01-02	1	2020-04-07	0
1962-01-01	2014-12-11	1	2	0	1	0	0	1	100	100	24	51	77	167	27600	0	60	0	20	113160	279830	120050	399890	40.57	100.33	43.04	143.38	.	0	2020-06-10	0
1969-01-01	2016-04-20	0	1	0	1	0	.	.	0	0	94	44	67	172	22640	0	0	0	.	125160	164740	29050	193800	42.30	55.68	9.82	65.50	2016-09-27	1	2018-09-27	1
1958-12-19	2016-03-23	1	1	0	1	0	.	0	0	0	.	54	75	170	25950	0	5	1	35	124580	250940	92450	343390	43.10	86.83	31.98	118.82	2016-08-18	1	2017-03-07	1
1959-01-01	2017-12-20	1	1	1	1	0	.	.	0	0	90	58	63	157	25550	0	.	.	.	127390	191730	44470	236200	51.68	77.78	18.04	95.82	2018-09-27	1	2020-04-30	0
1963-01-01	2016-08-17	1	1	0	1	0	0	1	5	5	55	47	56	157	22710	0	0	0	75	97430	294520	33120	327650	39.52	119.48	13.43	132.92	2016-12-23	1	2017-12-09	1
1974-10-06	2018-09-19	0	1	1	1	1	.	1	50	90	80	43	59	174	19480	0	.	.	.	90830	127510	31900	159410	30.00	42.11	10.53	52.65	.	0	2020-05-19	0
1945-01-01	2016-09-14	1	1	1	0	1	0	0	100	15	10	71	74	168	26210	0	95	2	20	101680	230630	161580	392210	36.02	81.71	57.24	138.96	2017-05-26	1	2020-03-24	0
1962-12-04	2018-06-21	1	1	0	1	0	0	0	0	0	30	49	50	160	19530	0	20	0	60	90000	71810	6220	78030	35.15	28.05	2.43	30.48	2020-01-14	1	2020-04-24	0
1965-01-27	2017-03-15	1	1	1	0	0	0	0	0	0	25	52	65	163	24460	0	.	.	.	116570	249270	49840	299110	43.87	93.82	18.76	112.58	2019-04-15	1	2020-04-09	0
1967-02-24	2018-08-01	1	3	1	0	0	0	0	95	95	25	51	60	180	18510	0	.	.	.	128530	81130	11120	92260	39.67	25.04	3.43	28.47	.	0	2020-05-08	0
1970-01-29	2015-05-28	0	1	1	0	0	0	1	45	8	30	45	65	148	29670	0	.	.	.	133260	288260	136370	424640	60.84	131.60	62.26	193.86	2016-01-19	1	2018-02-12	1
1942-11-24	2015-04-16	1	3	0	1	1	1	1	0	0	25	68	59	156	24240	0	.	.	.	78940	150930	120270	271200	32.44	62.02	49.42	111.44	2019-11-27	1	2020-03-04	0
1946-03-13	2017-10-12	1	1	0	1	0	1	0	0	0	70	67	59	153	25200	1	.	.	.	105450	158100	140790	298890	45.04	67.53	60.14	127.68	2019-01-23	1	2020-02-26	1
1955-07-20	2018-12-13	1	1	0	1	0	1	1	90	90	35	50	70	160	27340	0	95	0	10	110500	229610	168930	398540	43.16	89.69	65.99	155.68	2019-09-18	1	2020-06-03	0
1943-02-27	2016-08-18	1	1	1	0	0	1	1	0	0	35	72	65	150	28880	1	.	.	.	112590	286240	160130	446370	50.04	127.22	71.17	198.39	2016-10-05	1	2019-09-14	1
1944-04-12	2015-05-15	1	1	0	1	0	1	1	0	0	25	62	61	160	23820	1	0	0	.	99940	102400	83080	185490	39.04	40.00	32.45	72.45	2016-02-25	1	2016-05-29	1
1953-12-05	2016-03-09	1	1	0	1	0	0	0	70	60	15	52	65	155	27050	0	89	72	24	98500	199340	156670	356020	41.00	82.97	65.21	148.18	2016-08-01	1	2020-03-04	0
1951-06-19	2016-04-06	1	1	1	0	0	0	0	90	40	20	64	62	162	23620	0	90	40	20	125450	145360	76910	222280	47.80	55.38	29.30	84.69	.	0	2020-05-05	0
1960-12-29	2017-07-27	1	1	0	1	0	0	0	90	10	20	44	60	168	21250	0	100	0	15	110810	142940	26740	169680	39.26	50.64	9.47	60.12	2018-01-03	1	2020-05-12	0
1959-09-15	2017-08-03	1	1	0	1	1	.	.	100	92	.	55	74	161	28540	0	100	90	15	82020	468200	212000	680200	31.64	180.62	81.78	262.41	2018-11-28	1	2020-02-11	0
1947-06-12	2009-05-07	1	1	0	1	0	0	0	0	0	23	56	58	155	24142	0	.	.	.	180010	83620	124800	208420	74.92	34.80	51.94	86.75	.	0	2020-04-23	0
1957-12-15	2019-04-04	1	3	1	0	0	0	0	95	1	18	59	53	157	21500	0	95	1	18	107330	268320	119430	387750	43.54	108.85	48.45	157.30	2019-08-02	1	2019-11-11	1
1940-04-11	2016-11-17	1	1	1	0	0	0	0	90	0	22	76	82	158	32840	0	5	5	25	110180	558500	193290	751790	44.13	223.72	77.42	301.15	2017-05-04	1	2017-02-25	1
Legend
Menopausal status	0	Pre
	1	Post
Histology	1	Ductal
	2	Lobular
	3	Other
Stage	0	I-III
	1	IV
Surgery	0	No
	1	Yes
Metastatic site	0	Visceral
	1	No visceral/other
LDL	0	Normal (<100 mg/dL)
	1	High (>100 mg/dL)
Triglycerides	0	Normal (<150 mg/dL)
	1	High (>150 mg/dL)
Progression of disease	0	No
	1	Yes
Death	0	No
	1	Yes
